# Supplementary material for: CXCL12-induced VLA-4 activation is impaired in trisomy 12 chronic lymphocytic leukemia cells: a role for CCL21
Source: Oncotarget. 2015 Mar 26;6(14):12048–60. doi: 10.18632/oncotarget.3660 (PMC4494922; doi:10.18632/oncotarget.3660)
Supplement: Supplementary file 2 [file oncotarget-06-12048-s002.xlsx]

## Sheet: Tabelle1
Table S1. Patient characteristics
	non-tri12		tri12
N =	199		27
Sex
Female	84		13
Male	115		14
Rai stage
0	69		12
I-II	93		12
III-IV	18		2
ND	19		1
Treatment status
Chemonaive	150		21
Treated	49		6
Risk parameters
CD49d low	142		3
CD49d high	57		24
IgVH M	110		14
IgVH UM	39		9
IgVH M & UM	3		0
ND	47		4
ZAP70 low	114		13
ZAP70 high	64		11
ND	21		3
CD38 low	141		7
CD38 high	57		19
ND	1		1
del11q	8		0
del13q	97		0
del17p	2		0
del11q, del13q	14		0
del13q, del17p	12		0
tri12	0		18
tri12, del11q	0		2
tri12, del13q	0		5
tri12, del13q, del17p	0		1
tri12, del17p	0		1
no aberration	56		0
ND	10		0
Notch-1 status
wildtype	20		20
mutated	1		3
ND	178		4
