# Supplementary material for: CXCL12-induced VLA-4 activation is impaired in trisomy 12 chronic lymphocytic leukemia cells: a role for CCL21
Source: Oncotarget. 2015 Mar 26;6(14):12048–60. doi: 10.18632/oncotarget.3660 (PMC4494922; doi:10.18632/oncotarget.3660)
Supplement: Supplementary file 3 [file oncotarget-06-12048-s003.xlsx]

## Sheet: Tabelle1
Table S2. Notch-1 mutational status
	non-tri12		tri12
N =	21		23
Notch-1 status
wildtype	20		20
mutated	1		3
Sex
Female	7		11
Male	14		12
Rai stage
0	8		10
I-II	11		12
III-IV	2		1
Treatment status
Chemonaive	17		18
Treated	4		5
Risk parameters
CD49d low	19		1
CD49d high	2		22
IgVH M	17		12
IgVH UM	1		9
IgVH M & UM	1		0
ND	2		2
ZAP70 low	18		12
ZAP70 high	2		9
ND	1		2
CD38 low	19		6
CD38 high	2		17
del11q	0		0
del13q	14		0
del17p	0		0
del11q, del13q	2		0
del13q, del17p	3		0
tri12	0		16
tri12, del11q	0		2
tri12, del13q	0		5
no aberration	2		0
ND	0		0
